# Supplementary material for: Full-Length Transcriptome Sequencing and RNA-Seq Analysis Offer Insights into Terpenoid Biosynthesis in Blumea balsamifera (L.) DC
Source: Genes (Basel). 2024 Feb 24;15(3):285. doi: 10.3390/genes15030285 (PMC10970515; doi:10.3390/genes15030285)
Supplement: Supplementary file 1 [file genes-15-00285-s001.zip]

Archive with 1 entries (1 files):
- genes-2856663-SI.pdf
